# Supplementary material for: Global change impacts on cacti (Cactaceae): current threats, challenges and conservation solutions
Source: Ann Bot. 2023 Mar 21;132(4):671–83. doi: 10.1093/aob/mcad040 (PMC10799997; doi:10.1093/aob/mcad040)
Supplement: mcad040_suppl_Supplementary_Materials [file mcad040_suppl_supplementary_materials.xlsx]

## Sheet: Supllementary Table 1
Supplementary Table 1. Cactus species, growth form, subtribe, geographical location, stem diameter (Ds), stem cross sectional area (As), stem perimeter (Ps), stem volume to surface area ratio (V:S, calculated from As:Ps), mean annual
precipitation (MAP) and mean annual temperature of source location extracted from WoldClim (Hijmans et al., 2005). Protocols to calculate As, Ps and V:S followed published protocols from Hultline et al. (2016b). Relationships between
V:S and MAP are shown in Figure 2.
Species	Growth form	Subtribe	Origin	Lat	Long	Ds (mm)	As (mm2)	Ps (mm)	V:S (mm3:mm2)	MAP (mm)	MAT (°C)
Carnegiea gigantea	Single stem	Pachycereinae	Sonora, MX	31.7745	-113.444	320	79292	996	79.6	217	21.6
Carnegiea gigantea	Single stem	Pachycereinae	Sonora, MX	31.7745	-113.444	248	47271	772	61.3	217	21.6
Carnegiea gigantea	Single stem	Pachycereinae	Sonora, MX	31.7745	-113.444	317	77983	986	79.1	217	21.6
Carnegiea gigantea	Single stem	Pachycereinae	Sonora, MX	31.7745	-113.444	276	59373	861	69	217	21.6
Carnegiea gigantea	Single stem	Pachycereinae	Sonora, MX	31.7745	-113.444	299	68736	929	74	217	21.6
Carnegiea gigantea	Single stem	Pachycereinae	Sonora, MX	31.7745	-113.444	267	54885	826	66.4	217	21.6
Carnegiea gigantea	Single stem	Pachycereinae	Sonora, MX	31.7745	-113.444	193	28866	600	48.1	217	21.6
Carnegiea gigantea	Single stem	Pachycereinae	Sonora, MX	31.7745	-113.444	364	102502	1130	90.7	217	21.6
Carnegiea gigantea	Single stem	Pachycereinae	Sonora, MX	31.7745	-113.444	353	96276	1098	87.6	217	21.6
Carnegiea gigantea	Single stem	Pachycereinae	Sonora, MX	31.7745	-113.444	267	55424	832	66.6	217	21.6
Carnegiea gigantea	Single stem	Pachycereinae	Sonora, MX	31.7745	-113.444	300	70106	937	74.8	217	21.6
Carnegiea gigantea	Single stem	Pachycereinae	Sonora, MX	31.7745	-113.444	249	47810	773	61.9	217	21.6
Carnegiea gigantea	Single stem	Pachycereinae	Sonora, MX	29.0427	-112.159	123	11374	376	30.2	135.6	20.5
Carnegiea gigantea	Single stem	Pachycereinae	Sonora, MX	29.0427	-112.159	232	40857	715	57.1	135.6	20.5
Carnegiea gigantea	Single stem	Pachycereinae	Sonora, MX	29.0427	-112.159	402	125559	1251	100.4	135.6	20.5
Carnegiea gigantea	Single stem	Pachycereinae	Sonora, MX	29.0427	-112.159	324	81165	1005	80.8	135.6	20.5
Carnegiea gigantea	Single stem	Pachycereinae	Sonora, MX	29.0427	-112.159	240	43893	742	59.1	135.6	20.5
Carnegiea gigantea	Single stem	Pachycereinae	Sonora, MX	29.0427	-112.159	358	98462	1109	88.8	135.6	20.5
Carnegiea gigantea	Single stem	Pachycereinae	Sonora, MX	29.0427	-112.159	336	86925	1041	83.5	135.6	20.5
Carnegiea gigantea	Single stem	Pachycereinae	Sonora, MX	29.0427	-112.159	242	45209	751	60.2	135.6	20.5
Carnegiea gigantea	Single stem	Pachycereinae	Sonora, MX	29.0427	-112.159	319	78260	987	79.3	135.6	20.5
Carnegiea gigantea	Single stem	Pachycereinae	Sonora, MX	29.0427	-112.159	299	68917	925	74.5	135.6	20.5
Cephalocereus columna-trajani	Single stem	Pachycereinae	Puebla, MX	18.3256	-97.4471	311	75277	970	77.6	464.6	18
Cephalocereus columna-trajani	Single stem	Pachycereinae	Puebla, MX	18.3267	-97.4475	123	11604	383	30.3	464.6	18
Cephalocereus columna-trajani	Single stem	Pachycereinae	Puebla, MX	18.3268	-97.4472	196	29720	611	48.6	464.6	18
Cephalocereus columna-trajani	Single stem	Pachycereinae	Puebla, MX	18.3269	-97.4471	169	22089	526	42	464.6	18
Cephalocereus columna-trajani	Single stem	Pachycereinae	Puebla, MX	18.3268	-97.4471	212	34715	661	52.5	464.6	18
Cephalocereus columna-trajani	Single stem	Pachycereinae	Puebla, MX	18.327	-97.4471	181	25339	564	44.9	464.6	18
Cephalocereus columna-trajani	Single stem	Pachycereinae	Puebla, MX	18.3271	-97.4471	121	11311	377	30	464.6	18
Cephalocereus columna-trajani	Single stem	Pachycereinae	Puebla, MX	18.3272	-97.4471	233	42160	726	58.1	464.6	18
Echinopsis chiloensis	Multiple stems	Trichocereeae	Coquimbo Region, Chile	-30.0036	-70.8475	115	8919	358	24.9	82.11	15.51
Echinopsis chiloensis	Multiple stems	Trichocereeae	Coquimbo Region, Chile	-30.0036	-70.8475	113	8867	357	24.9	82.11	15.51
Echinopsis chiloensis	Multiple stems	Trichocereeae	Coquimbo Region, Chile	-30.0036	-70.8475	108	8030	331	24.2	82.11	15.51
Echinopsis chiloensis	Multiple stems	Trichocereeae	Coquimbo Region, Chile	-30.0036	-70.8475	104	7379	321	23	82.11	15.51
Echinopsis chiloensis	Multiple stems	Trichocereeae	Coquimbo Region, Chile	-30.0036	-70.8475	116	9427	358	26.3	82.11	15.51
Echinopsis chiloensis	Multiple stems	Trichocereeae	Coquimbo Region, Chile	-30.0036	-70.8475	104	7440	325	22.9	82.11	15.51
Echinopsis chiloensis	Multiple stems	Trichocereeae	Coquimbo Region, Chile	-30.0036	-70.8475	102	7350	313	23.5	82.11	15.51
Echinopsis chiloensis	Multiple stems	Trichocereeae	Coquimbo Region, Chile	-30.0036	-70.8475	91	5878	282	20.8	82.11	15.51
Echinopsis chiloensis	Multiple stems	Trichocereeae	Coquimbo Region, Chile	-30.0036	-70.8475	113	8658	358	24.2	82.11	15.51
Echinopsis chiloensis	Multiple stems	Trichocereeae	Coquimbo Region, Chile	-30.0036	-70.8475	111	8187	359	22.8	82.11	15.51
Echinopsis chiloensis	Multiple stems	Trichocereeae	Coquimbo Region, Chile	-30.0036	-70.8475	121	10500	369	28.4	82.11	15.51
Echinopsis chiloensis	Multiple stems	Trichocereeae	Coquimbo Region, Chile	-30.0036	-70.8475	117	9639	360	26.8	82.11	15.51
Echinopsis chiloensis	Multiple stems	Trichocereeae	Coquimbo Region, Chile	-30.0036	-70.8475	114	8878	351	25.3	82.11	15.51
Echinopsis chiloensis	Multiple stems	Trichocereeae	Coquimbo Region, Chile	-30.0036	-70.8475	107	7867	318	24.8	82.11	15.51
Eulychnia asida	Multiple stems	Trichocereeae	Coquimbo Region, Chile	-30.0036	-70.8475	106	7883	332	23.8	82.11	15.51
Eulychnia asida	Multiple stems	Trichocereeae	Coquimbo Region, Chile	-30.0036	-70.8475	111	8709	341	25.6	82.11	15.51
Eulychnia asida	Multiple stems	Trichocereeae	Coquimbo Region, Chile	-30.0036	-70.8475	111	8760	340	25.8	82.11	15.51
Eulychnia asida	Multiple stems	Trichocereeae	Coquimbo Region, Chile	-30.0036	-70.8475	115	9099	366	24.8	82.11	15.51
Eulychnia asida	Multiple stems	Trichocereeae	Coquimbo Region, Chile	-30.0036	-70.8475	107	8503	327	26	82.11	15.51
Eulychnia asida	Multiple stems	Trichocereeae	Coquimbo Region, Chile	-30.0036	-70.8475	101	7393	305	24.2	82.11	15.51
Eulychnia asida	Multiple stems	Trichocereeae	Coquimbo Region, Chile	-30.0036	-70.8475	101	7316	305	24	82.11	15.51
Eulychnia asida	Multiple stems	Trichocereeae	Coquimbo Region, Chile	-30.0036	-70.8475	111	8774	340	25.8	82.11	15.51
Eulychnia asida	Multiple stems	Trichocereeae	Coquimbo Region, Chile	-30.0036	-70.8475	98	6669	299	22.3	82.11	15.51
Eulychnia asida	Multiple stems	Trichocereeae	Coquimbo Region, Chile	-30.0036	-70.8475	94	6130	287	21.3	82.11	15.51
Eulychnia asida	Multiple stems	Trichocereeae	Coquimbo Region, Chile	-30.0036	-70.8475	109	8517	327	26.1	82.11	15.51
Eulychnia asida	Multiple stems	Trichocereeae	Coquimbo Region, Chile	-30.0036	-70.8475	117	9817	354	27.8	82.11	15.51
Eulychnia asida	Multiple stems	Trichocereeae	Coquimbo Region, Chile	-30.0036	-70.8475	106	8170	325	25.2	82.11	15.51
Eulychnia asida	Multiple stems	Trichocereeae	Coquimbo Region, Chile	-30.0036	-70.8475	94	6527	284	23	82.11	15.51
Eulychnia asida	Multiple stems	Trichocereeae	Coquimbo Region, Chile	-30.0036	-70.8475	91	6048	277	21.9	82.11	15.51
Eulychnia asida	Multiple stems	Trichocereeae	Coquimbo Region, Chile	-30.0036	-70.8475	90	6045	273	22.1	82.11	15.51
Eulychnia asida	Multiple stems	Trichocereeae	Coquimbo Region, Chile	-30.0036	-70.8475	108	8414	326	25.8	82.11	15.51
Eulychnia asida	Multiple stems	Trichocereeae	Coquimbo Region, Chile	-30.0036	-70.8475	107	8369	323	25.9	82.11	15.51
Eulychnia asida	Multiple stems	Trichocereeae	Coquimbo Region, Chile	-30.0036	-70.8475	116	9401	353	26.6	82.11	15.51
Eulychnia asida	Multiple stems	Trichocereeae	Coquimbo Region, Chile	-30.0036	-70.8475	114	9195	346	26.6	82.11	15.51
Eulychnia asida	Multiple stems	Trichocereeae	Coquimbo Region, Chile	-30.0036	-70.8475	111	8720	333	26.2	82.11	15.51
Eulychnia asida	Multiple stems	Trichocereeae	Coquimbo Region, Chile	-30.0036	-70.8475	110	8392	331	25.4	82.11	15.51
Eulychnia asida	Multiple stems	Trichocereeae	Coquimbo Region, Chile	-29.5972	-71.2552	91	5762	282	20.4	47.71	16.19
Eulychnia asida	Multiple stems	Trichocereeae	Coquimbo Region, Chile	-29.5972	-71.2552	92	5940	284	21	47.71	16.19
Eulychnia asida	Multiple stems	Trichocereeae	Coquimbo Region, Chile	-29.5972	-71.2552	81	4655	251	18.5	47.71	16.19
Eulychnia asida	Multiple stems	Trichocereeae	Coquimbo Region, Chile	-29.5972	-71.2552	86	5310	265	20.1	47.71	16.19
Eulychnia asida	Multiple stems	Trichocereeae	Coquimbo Region, Chile	-29.5972	-71.2552	94	6378	284	22.5	47.71	16.19
Eulychnia asida	Multiple stems	Trichocereeae	Coquimbo Region, Chile	-29.5972	-71.2552	104	7830	312	25.1	47.71	16.19
Eulychnia asida	Multiple stems	Trichocereeae	Coquimbo Region, Chile	-29.5972	-71.2552	91	5704	279	20.4	47.71	16.19
Eulychnia asida	Multiple stems	Trichocereeae	Coquimbo Region, Chile	-29.5972	-71.2552	103	7515	320	23.5	47.71	16.19
Eulychnia asida	Multiple stems	Trichocereeae	Coquimbo Region, Chile	-29.5972	-71.2552	82	4766	248	19.2	47.71	16.19
Eulychnia asida	Multiple stems	Trichocereeae	Coquimbo Region, Chile	-29.5972	-71.2552	88	5609	266	21.1	47.71	16.19
Eulychnia asida	Multiple stems	Trichocereeae	Coquimbo Region, Chile	-29.5972	-71.2552	83	4872	249	19.6	47.71	16.19
Eulychnia asida	Multiple stems	Trichocereeae	Coquimbo Region, Chile	-29.5972	-71.2552	77	4156	234	17.7	47.71	16.19
Eulychnia asida	Multiple stems	Trichocereeae	Coquimbo Region, Chile	-29.5972	-71.2552	97	6421	294	21.9	47.71	16.19
Eulychnia asida	Multiple stems	Trichocereeae	Coquimbo Region, Chile	-29.5972	-71.2552	91	5458	289	18.9	47.71	16.19
Eulychnia asida	Multiple stems	Trichocereeae	Coquimbo Region, Chile	-29.5972	-71.2552	96	6632	293	22.7	47.71	16.19
Eulychnia asida	Multiple stems	Trichocereeae	Coquimbo Region, Chile	-29.5972	-71.2552	99	6957	300	23.2	47.71	16.19
Eulychnia asida	Multiple stems	Trichocereeae	Coquimbo Region, Chile	-30.0369	-70.6956	122	9896	417	23.8	82.11	15.51
Eulychnia asida	Multiple stems	Trichocereeae	Coquimbo Region, Chile	-30.0369	-70.6956	112	8615	344	25	82.11	15.51
Eulychnia asida	Multiple stems	Trichocereeae	Coquimbo Region, Chile	-30.0369	-70.6956	110	7882	364	21.6	82.11	15.51
Eulychnia asida	Multiple stems	Trichocereeae	Coquimbo Region, Chile	-30.0369	-70.6956	66.7	2766	235	11.8	82.11	15.51
Eulychnia asida	Multiple stems	Trichocereeae	Coquimbo Region, Chile	-30.0369	-70.6956	128	11027	408	27	82.11	15.51
Eulychnia asida	Multiple stems	Trichocereeae	Coquimbo Region, Chile	-30.0369	-70.6956	123	10542	387	27.2	82.11	15.51
Eulychnia asida	Multiple stems	Trichocereeae	Coquimbo Region, Chile	-30.0369	-70.6956	108	7518	350	21.5	82.11	15.51
Eulychnia asida	Multiple stems	Trichocereeae	Coquimbo Region, Chile	-30.0369	-70.6956	124	11064	378	29.3	82.11	15.51
Eulychnia asida	Multiple stems	Trichocereeae	Coquimbo Region, Chile	-30.0369	-70.6956	118	9812	363	27	82.11	15.51
Eulychnia asida	Multiple stems	Trichocereeae	Coquimbo Region, Chile	-30.0369	-70.6956	136	12124	447	27.1	82.11	15.51
Eulychnia asida	Multiple stems	Trichocereeae	Coquimbo Region, Chile	-30.0369	-70.6956	119	9388	386	24.3	82.11	15.51
Eulychnia asida	Multiple stems	Trichocereeae	Coquimbo Region, Chile	-30.0369	-70.6956	113	8557	353	24.2	82.11	15.51
Eulychnia asida	Multiple stems	Trichocereeae	Coquimbo Region, Chile	-30.0369	-70.6956	120	9280	403	23	82.11	15.51
Eulychnia asida	Multiple stems	Trichocereeae	Coquimbo Region, Chile	-30.0369	-70.6956	111	8368	344	24.4	82.11	15.51
Eulychnia asida	Multiple stems	Trichocereeae	Coquimbo Region, Chile	-30.0369	-70.6956	112	8725	347	25.1	82.11	15.51
Eulychnia asida	Multiple stems	Trichocereeae	Coquimbo Region, Chile	-30.0369	-70.6956	120	9897	375	26.4	82.11	15.51
Eulychnia asida	Multiple stems	Trichocereeae	Coquimbo Region, Chile	-30.0369	-70.6956	107	7786	338	23	82.11	15.51
Eulychnia asida	Multiple stems	Trichocereeae	Coquimbo Region, Chile	-30.0369	-70.6956	96	6697	292	22.9	82.11	15.51
Eulychnia asida	Multiple stems	Trichocereeae	Coquimbo Region, Chile	-30.0369	-70.6956	124	10075	408	24.7	82.11	15.51
Eulychnia asida	Multiple stems	Trichocereeae	Coquimbo Region, Chile	-30.0369	-70.6956	107	7952	338	23.5	82.11	15.51
Eulychnia asida	Multiple stems	Trichocereeae	Coquimbo Region, Chile	-30.0369	-70.6956	119	10129	367	27.6	82.11	15.51
Eulychnia asida	Multiple stems	Trichocereeae	Coquimbo Region, Chile	-30.0369	-70.6956	126	10936	386	28.3	82.11	15.51
Eulychnia asida	Multiple stems	Trichocereeae	Coquimbo Region, Chile	-30.0369	-70.6956	99	6808	307	22.2	82.11	15.51
Eulychnia asida	Multiple stems	Trichocereeae	Coquimbo Region, Chile	-30.0369	-70.6956	132	12270	401	30.6	82.11	15.51
Eulychnia asida	Multiple stems	Trichocereeae	Coquimbo Region, Chile	-30.0369	-70.6956	106	7406	346	21.4	82.11	15.51
Eulychnia asida	Multiple stems	Trichocereeae	Coquimbo Region, Chile	-30.0369	-70.6956	126	10641	404	26.4	82.11	15.51
Eulychnia asida	Multiple stems	Trichocereeae	Coquimbo Region, Chile	-30.0369	-70.6956	96	6203	314	19.8	82.11	15.51
Eulychnia asida	Multiple stems	Trichocereeae	Coquimbo Region, Chile	-30.0369	-70.6956	103	7537	315	23.9	82.11	15.51
Eulychnia asida	Multiple stems	Trichocereeae	Coquimbo Region, Chile	-30.0369	-70.6956	115	9362	353	26.5	82.11	15.51
Eulychnia sp	Multiple stems	Trichocereeae	Atacama Region, Chile	-26.1625	-70.6583	65	2447	241	10.2	30.33	15.3
Eulychnia sp	Multiple stems	Trichocereeae	Atacama Region, Chile	-26.1625	-70.6583	65	2401	261	9.2	30.33	15.3
Eulychnia sp	Multiple stems	Trichocereeae	Atacama Region, Chile	-26.1625	-70.6583	74	2844	316	9	30.33	15.3
Eulychnia sp	Multiple stems	Trichocereeae	Atacama Region, Chile	-26.1625	-70.6583	76	3213	279	11.5	30.33	15.3
Eulychnia sp	Multiple stems	Trichocereeae	Atacama Region, Chile	-26.1625	-70.6583	68	2595	278	9.3	30.33	15.3
Eulychnia sp	Multiple stems	Trichocereeae	Atacama Region, Chile	-26.1625	-70.6583	59	1728	285	6.1	30.33	15.3
Eulychnia sp	Multiple stems	Trichocereeae	Atacama Region, Chile	-26.1625	-70.6583	83	3987	342	11.6	30.33	15.3
Eulychnia sp	Multiple stems	Trichocereeae	Atacama Region, Chile	-26.1625	-70.6583	76	3329	316	10.5	30.33	15.3
Eulychnia sp	Multiple stems	Trichocereeae	Atacama Region, Chile	-26.1625	-70.6583	74	2878	354	8.1	30.33	15.3
Eulychnia sp	Multiple stems	Trichocereeae	Atacama Region, Chile	-26.1625	-70.6583	69	2486	333	7.5	30.33	15.3
Eulychnia sp	Multiple stems	Trichocereeae	Atacama Region, Chile	-26.1625	-70.6583	67	2207	351	6.3	30.33	15.3
Eulychnia sp	Multiple stems	Trichocereeae	Atacama Region, Chile	-26.1625	-70.6583	75	2789	389	7.2	30.33	15.3
Eulychnia sp	Multiple stems	Trichocereeae	Atacama Region, Chile	-26.1625	-70.6583	76	2979	373	8	30.33	15.3
Eulychnia sp	Multiple stems	Trichocereeae	Atacama Region, Chile	-26.1625	-70.6583	73	3261	263	12.4	30.33	15.3
Eulychnia sp	Multiple stems	Trichocereeae	Atacama Region, Chile	-26.1625	-70.6583	59	1875	240	7.8	30.33	15.3
Eulychnia sp	Multiple stems	Trichocereeae	Atacama Region, Chile	-26.1625	-70.6583	64	2057	305	6.7	30.33	15.3
Lophocereus schotii	Multiple stems	Pachycereinae	Sonora, MX	31.7745	-113.444	144	16036	446	36	217	21.6
Lophocereus schotii	Multiple stems	Pachycereinae	Sonora, MX	31.7745	-113.444	162	20124	498	40.4	217	21.6
Lophocereus schotii	Multiple stems	Pachycereinae	Sonora, MX	31.7745	-113.444	148	16610	450	36.9	217	21.6
Lophocereus schotii	Multiple stems	Pachycereinae	Sonora, MX	31.7745	-113.444	184	25985	565	46	217	21.6
Lophocereus schotii	Multiple stems	Pachycereinae	Sonora, MX	31.7745	-113.444	154	18257	475	38.5	217	21.6
Lophocereus schotii	Multiple stems	Pachycereinae	Sonora, MX	31.7745	-113.444	125	12000	384	31.2	217	21.6
Lophocereus schotii	Multiple stems	Pachycereinae	Sonora, MX	31.7745	-113.444	160	19605	491	40	217	21.6
Lophocereus schotii	Multiple stems	Pachycereinae	Sonora, MX	31.7745	-113.444	178	24451	550	44.5	217	21.6
Lophocereus schotii	Multiple stems	Pachycereinae	Sonora, MX	31.7745	-113.444	179	24799	554	44.7	217	21.6
Lophocereus schotii	Multiple stems	Pachycereinae	Sonora, MX	31.7745	-113.444	151	17392	461	37.7	217	21.6
Lophocereus schotii	Multiple stems	Pachycereinae	Sonora, MX	31.7745	-113.444	110	9313	339	27.5	217	21.6
Lophocereus schotii	Multiple stems	Pachycereinae	Sonora, MX	31.7745	-113.444	144	15997	445	36	217	21.6
Lophocereus schotii	Multiple stems	Pachycereinae	Sonora, MX	31.7745	-113.444	106	8638	326	26.5	217	21.6
Lophocereus schotii	Multiple stems	Pachycereinae	Sonora, MX	31.7745	-113.444	162	19954	494	40.4	217	21.6
Lophocereus schotii	Multiple stems	Pachycereinae	Sonora, MX	31.7745	-113.444	165	21104	512	41.2	217	21.6
Lophocereus schotii	Multiple stems	Pachycereinae	Sonora, MX	31.7745	-113.444	159	19568	492	39.7	217	21.6
Lophocereus schotii	Multiple stems	Pachycereinae	Sonora, MX	31.7745	-113.444	110	9315	339	27.5	217	21.6
Lophocereus schotii	Multiple stems	Pachycereinae	Sonora, MX	31.7745	-113.444	127	12404	391	31.7	217	21.6
Lophocereus schotii	Multiple stems	Pachycereinae	Sonora, MX	31.7745	-113.444	125	12107	387	31.2	217	21.6
Lophocereus schotii	Multiple stems	Pachycereinae	Sonora, MX	31.7745	-113.444	126	12114	385	31.5	217	21.6
Lophocereus schotii	Multiple stems	Pachycereinae	Sonora, MX	31.7745	-113.444	141	15531	441	35.2	217	21.6
Lophocereus schotii	Multiple stems	Pachycereinae	Sonora, MX	31.7745	-113.444	129	12801	397	32.2	217	21.6
Lophocereus schotii	Multiple stems	Pachycereinae	Sonora, MX	31.7745	-113.444	148	16877	456	37	217	21.6
Lophocereus schotii	Multiple stems	Pachycereinae	Sonora, MX	31.7745	-113.444	138	14506	421	34.4	217	21.6
Lophocereus schotii	Multiple stems	Pachycereinae	Sonora, MX	31.7745	-113.444	156	18750	481	39	217	21.6
Lophocereus schotii	Multiple stems	Pachycereinae	Sonora, MX	31.7745	-113.444	158	19301	489	39.5	217	21.6
Lophocereus schotii	Multiple stems	Pachycereinae	Sonora, MX	31.7745	-113.444	150	17663	471	37.5	217	21.6
Lophocereus schotii	Multiple stems	Pachycereinae	Sonora, MX	31.7745	-113.444	140	14996	429	35	217	21.6
Lophocereus schotii	Multiple stems	Pachycereinae	Sonora, MX	31.7745	-113.444	177	24058	544	44.2	217	21.6
Lophocereus schotii	Multiple stems	Pachycereinae	Sonora, MX	31.7745	-113.444	102	7779	306	25.4	217	21.6
Lophocereus schotii	Multiple stems	Pachycereinae	Sonora, MX	31.7745	-113.444	132	13341	405	33	217	21.6
Lophocereus schotii	Multiple stems	Pachycereinae	Sonora, MX	31.7745	-113.444	108	8835	328	26.9	217	21.6
Lophocereus schotii	Multiple stems	Pachycereinae	Sonora, MX	31.7745	-113.444	113	9908	351	28.2	217	21.6
Lophocereus schotii	Multiple stems	Pachycereinae	Sonora, MX	31.7745	-113.444	136	14341	422	34	217	21.6
Lophocereus schotii	Multiple stems	Pachycereinae	Sonora, MX	31.7745	-113.444	151	17842	473	37.7	217	21.6
Lophocereus schotii	Multiple stems	Pachycereinae	Sonora, MX	31.7745	-113.444	174	23499	540	43.5	217	21.6
Lophocereus schotii	Multiple stems	Pachycereinae	Sonora, MX	31.7745	-113.444	167	21508	515	41.7	217	21.6
Lophocereus schotii	Multiple stems	Pachycereinae	Sonora, MX	31.7745	-113.444	169	21769	516	42.2	217	21.6
Lophocereus schotii	Multiple stems	Pachycereinae	Sonora, MX	31.7745	-113.444	160	19583	490	39.9	217	21.6
Lophocereus schotii	Multiple stems	Pachycereinae	Sonora, MX	31.7745	-113.444	141	15350	436	35.2	217	21.6
Lophocereus schotii	Multiple stems	Pachycereinae	Sonora, MX	31.7745	-113.444	155	18558	479	38.7	217	21.6
Lophocereus schotii	Multiple stems	Pachycereinae	Sonora, MX	31.7745	-113.444	152	17753	468	38	217	21.6
Lophocereus schotii	Multiple stems	Pachycereinae	Sonora, MX	31.7745	-113.444	135	13985	415	33.7	217	21.6
Lophocereus schotii	Multiple stems	Pachycereinae	Sonora, MX	31.7745	-113.444	172	22788	530	43	217	21.6
Lophocereus schotii	Multiple stems	Pachycereinae	Sonora, MX	31.7745	-113.444	155	18427	476	38.7	217	21.6
Lophocereus schotii	Multiple stems	Pachycereinae	Sonora, MX	31.7745	-113.444	150	17181	459	37.4	217	21.6
Lophocereus schotii	Multiple stems	Pachycereinae	Sonora, MX	31.7745	-113.444	144	15829	441	35.9	217	21.6
Lophocereus schotii	Multiple stems	Pachycereinae	Sonora, MX	31.7745	-113.444	169	22176	525	42.2	217	21.6
Lophocereus schotii	Multiple stems	Pachycereinae	Sonora, MX	31.7745	-113.444	179	24657	551	44.7	217	21.6
Lophocereus schotii	Multiple stems	Pachycereinae	Sonora, MX	31.7745	-113.444	159	19534	492	39.7	217	21.6
Lophocereus schotii	Multiple stems	Pachycereinae	Sonora, MX	31.7745	-113.444	147	16765	456	36.7	217	21.6
Lophocereus schotii	Multiple stems	Pachycereinae	Sonora, MX	31.7745	-113.444	160	19722	493	40	217	21.6
Lophocereus schotii	Multiple stems	Pachycereinae	Sonora, MX	31.7745	-113.444	146	16582	454	36.5	217	21.6
Lophocereus schotii	Multiple stems	Pachycereinae	Sonora, MX	29.0427	-112.159	78	4475	231	19.3	135.6	20.5
Lophocereus schotii	Multiple stems	Pachycereinae	Sonora, MX	29.0427	-112.159	124	11494	372	30.9	135.6	20.5
Lophocereus schotii	Multiple stems	Pachycereinae	Sonora, MX	29.0427	-112.159	97	6995	290	24.1	135.6	20.5
Lophocereus schotii	Multiple stems	Pachycereinae	Sonora, MX	29.0427	-112.159	87	5658	261	21.7	135.6	20.5
Lophocereus schotii	Multiple stems	Pachycereinae	Sonora, MX	29.0427	-112.159	115	9910	346	28.6	135.6	20.5
Lophocereus schotii	Multiple stems	Pachycereinae	Sonora, MX	29.0427	-112.159	108	8731	325	26.9	135.6	20.5
Lophocereus schotii	Multiple stems	Pachycereinae	Sonora, MX	29.0427	-112.159	108	8807	327	26.9	135.6	20.5
Lophocereus schotii	Multiple stems	Pachycereinae	Sonora, MX	29.0427	-112.159	100	7447	299	24.9	135.6	20.5
Lophocereus schotii	Multiple stems	Pachycereinae	Sonora, MX	29.0427	-112.159	101	7580	302	25.1	135.6	20.5
Lophocereus schotii	Multiple stems	Pachycereinae	Sonora, MX	29.0427	-112.159	89	5855	265	22.1	135.6	20.5
Lophocereus schotii	Multiple stems	Pachycereinae	Sonora, MX	29.0427	-112.159	110	8979	328	27.3	135.6	20.5
Lophocereus schotii	Multiple stems	Pachycereinae	Sonora, MX	29.0427	-112.159	106	8383	318	26.4	135.6	20.5
Lophocereus schotii	Multiple stems	Pachycereinae	Sonora, MX	29.0427	-112.159	82	4933	243	20.3	135.6	20.5
Lophocereus schotii	Multiple stems	Pachycereinae	Sonora, MX	29.0427	-112.159	111	9224	334	27.6	135.6	20.5
Lophocereus schotii	Multiple stems	Pachycereinae	Sonora, MX	29.0427	-112.159	110	9087	332	27.4	135.6	20.5
Lophocereus schotii	Multiple stems	Pachycereinae	Sonora, MX	29.0427	-112.159	110	9238	336	27.5	135.6	20.5
Lophocereus schotii	Multiple stems	Pachycereinae	Sonora, MX	29.0427	-112.159	118	10473	356	29.4	135.6	20.5
Myrtillocactus geometrizans	Multiple stems	Stenocereinae	Puebla, MX	18.3266	-97.4473	123	11693	380	30.7	464.6	18
Myrtillocactus geometrizans	Multiple stems	Stenocereinae	Puebla, MX	18.3266	-97.4473	116	10435	360	29	464.6	18
Myrtillocactus geometrizans	Multiple stems	Stenocereinae	Puebla, MX	18.3267	-97.4476	129	12899	400	32.2	464.6	18
Myrtillocactus geometrizans	Multiple stems	Stenocereinae	Puebla, MX	18.3274	-97.4475	141	15244	433	35.2	464.6	18
Myrtillocactus geometrizans	Multiple stems	Stenocereinae	Puebla, MX	18.3275	-97.4475	130	13081	403	32.5	464.6	18
Myrtillocactus geometrizans	Multiple stems	Stenocereinae	Puebla, MX	18.3275	-97.4475	114	10060	353	28.5	464.6	18
Myrtillocactus geometrizans	Multiple stems	Stenocereinae	Puebla, MX	18.3276	-97.4474	124	11800	381	31	464.6	18
Myrtillocactus geometrizans	Multiple stems	Stenocereinae	Puebla, MX	18.3276	-97.4476	116	10319	356	29	464.6	18
Neobuxbamia macrocephala	Single stem	Pachycereinae	Puebla, MX	18.3214	-97.5645	232	41378	721	57.4	464.6	18
Neobuxbamia macrocephala	Single stem	Pachycereinae	Puebla, MX	18.3218	-97.5644	140	14995	431	34.8	464.6	18
Neobuxbamia macrocephala	Single stem	Pachycereinae	Puebla, MX	18.3221	-97.5645	200	30791	619	49.8	464.6	18
Neobuxbamia macrocephala	Single stem	Pachycereinae	Puebla, MX	18.3221	-97.5647	152	17709	468	37.8	464.6	18
Neobuxbamia macrocephala	Single stem	Pachycereinae	Puebla, MX	18.3223	-97.5645	176	23904	546	43.8	464.6	18
Neobuxbamia macrocephala	Single stem	Pachycereinae	Puebla, MX	18.3222	-97.5644	218	36594	677	54	464.6	18
Neobuxbamia macrocephala	Single stem	Pachycereinae	Puebla, MX	18.3222	-97.5644	173	23054	536	43	464.6	18
Neobuxbamia macrocephala	Single stem	Pachycereinae	Puebla, MX	18.3221	-97.5642	163	20422	503	40.6	464.6	18
Neobuxbamia macrocephala	Single stem	Pachycereinae	Puebla, MX	18.3222	-97.5644	193	28765	598	48.1	464.6	18
Neobuxbamia mezcalensis	Single stem	Pachycereinae	Puebla, MX	18.3215	-97.5644	194	28896	602	48	464.6	18
Neobuxbamia mezcalensis	Single stem	Pachycereinae	Puebla, MX	18.3217	-97.5644	211	34277	654	52.4	464.6	18
Neobuxbamia mezcalensis	Single stem	Pachycereinae	Puebla, MX	18.322	-97.5644	163	20501	506	40.5	464.6	18
Neobuxbamia mezcalensis	Single stem	Pachycereinae	Puebla, MX	18.3221	-97.5645	199	30628	618	49.6	464.6	18
Neobuxbamia mezcalensis	Single stem	Pachycereinae	Puebla, MX	18.3224	-97.5644	177	24046	549	43.8	464.6	18
Neobuxbamia mezcalensis	Single stem	Pachycereinae	Puebla, MX	18.3223	-97.5643	150	17340	464	37.3	464.6	18
Neobuxbamia mezcalensis	Single stem	Pachycereinae	Puebla, MX	18.3226	-97.5645	210	33887	652	52	464.6	18
Neobuxbamia mezcalensis	Single stem	Pachycereinae	Puebla, MX	18.3217	-97.5646	215	35618	668	53.3	464.6	18
Neobuxbamia tetetzo	Single stem	Pachycereinae	Puebla, MX	18.3265	-97.4471	193	28607	595	48	464.6	18
Neobuxbamia tetetzo	Single stem	Pachycereinae	Puebla, MX	18.3266	-97.4472	194	29069	601	48.4	464.6	18
Neobuxbamia tetetzo	Single stem	Pachycereinae	Puebla, MX	18.3269	-97.4474	169	22006	522	42.2	464.6	18
Neobuxbamia tetetzo	Single stem	Pachycereinae	Puebla, MX	18.3272	-97.4475	130	12995	401	32.4	464.6	18
Neobuxbamia tetetzo	Single stem	Pachycereinae	Puebla, MX	18.3273	-97.4475	173	23098	535	43.2	464.6	18
Neobuxbamia tetetzo	Single stem	Pachycereinae	Puebla, MX	18.2375	-97.4475	155	18563	480	38.7	464.6	18
Neobuxbamia tetetzo	Single stem	Pachycereinae	Puebla, MX	18.3276	-97.4475	151	17543	467	37.6	464.6	18
Neobuxbamia tetetzo	Single stem	Pachycereinae	Puebla, MX	18.3277	-97.4474	187	27072	580	46.7	464.6	18
Pachycereus hollianus	Multiple stems	Pachycereinae	Puebla, MX	18.3277	-97.4474	91	6411	282	22.7	464.6	18
Pachycereus hollianus	Multiple stems	Pachycereinae	Puebla, MX	18.3277	-97.4474	71	3887	219	17.7	464.6	18
Pachycereus hollianus	Multiple stems	Pachycereinae	Puebla, MX	18.3277	-97.4474	63	3068	195	15.7	464.6	18
Pachycereus hollianus	Multiple stems	Pachycereinae	Puebla, MX	18.3277	-97.4474	79	4795	243	19.7	464.6	18
Pachycereus hollianus	Multiple stems	Pachycereinae	Puebla, MX	18.3277	-97.4474	90	6272	279	22.5	464.6	18
Pachycereus hollianus	Multiple stems	Pachycereinae	Puebla, MX	18.3277	-97.4474	82	5117	251	20.4	464.6	18
Pachycereus hollianus	Multiple stems	Pachycereinae	Puebla, MX	18.3277	-97.4474	60	2784	186	15	464.6	18
Pachycereus hollianus	Multiple stems	Pachycereinae	Puebla, MX	18.3277	-97.4474	84	5451	260	21	464.6	18
Pachycereus pringleii	Single stem	Pachycereinae	Sonora, MX	29.0427	-112.159	212	34079	650	52.4	135.6	20.5
Pachycereus pringleii	Single stem	Pachycereinae	Sonora, MX	29.0427	-112.159	191	27702	586	47.3	135.6	20.5
Pachycereus pringleii	Single stem	Pachycereinae	Sonora, MX	29.0427	-112.159	186	26457	573	46.2	135.6	20.5
Pachycereus pringleii	Single stem	Pachycereinae	Sonora, MX	29.0427	-112.159	225	38472	689	55.8	135.6	20.5
Pachycereus pringleii	Single stem	Pachycereinae	Sonora, MX	29.0427	-112.159	237	42883	729	58.8	135.6	20.5
Pachycereus pringleii	Single stem	Pachycereinae	Sonora, MX	29.0427	-112.159	180	24617	557	44.2	135.6	20.5
Pachycereus pringleii	Single stem	Pachycereinae	Sonora, MX	29.0427	-112.159	145	16079	449	35.8	135.6	20.5
Pachycereus pringleii	Single stem	Pachycereinae	Sonora, MX	29.0427	-112.159	121	10999	371	29.7	135.6	20.5
Pachycereus pringleii	Single stem	Pachycereinae	Sonora, MX	29.0427	-112.159	190	27646	586	47.2	135.6	20.5
Pachycereus pringleii	Single stem	Pachycereinae	Sonora, MX	29.0427	-112.159	201	30844	618	49.9	135.6	20.5
Pachycereus pringleii	Single stem	Pachycereinae	Sonora, MX	29.0427	-112.159	195	29262	603	48.6	135.6	20.5
Pachycereus pringleii	Single stem	Pachycereinae	Sonora, MX	29.0427	-112.159	137	14220	419	33.9	135.6	20.5
Polaskia chichipe	Multiple stems	Stenocereinae	Puebla, MX	18.324	-97.5031	114	10018	352	28.5	464.6	18
Polaskia chichipe	Multiple stems	Stenocereinae	Puebla, MX	18.3239	-97.5032	104	8389	323	26	464.6	18
Polaskia chichipe	Multiple stems	Stenocereinae	Puebla, MX	18.3237	-97.5031	99	7596	307	24.7	464.6	18
Polaskia chichipe	Multiple stems	Stenocereinae	Puebla, MX	18.3236	-97.5031	99	7552	306	24.7	464.6	18
Polaskia chichipe	Multiple stems	Stenocereinae	Puebla, MX	18.3237	-97.5032	96	7072	295	23.9	464.6	18
Polaskia chichipe	Multiple stems	Stenocereinae	Puebla, MX	18.3236	-97.5032	102	8052	316	25.5	464.6	18
Polaskia chichipe	Multiple stems	Stenocereinae	Puebla, MX	18.3236	-97.5033	106	8697	328	26.5	464.6	18
Polaskia chichipe	Multiple stems	Stenocereinae	Puebla, MX	18.3237	-97.5033	99	7537	305	24.7	464.6	18
Stenocereus alamosensis	Multiple stems	Stenocereinae	Sonora, MX	29.6798	-110.945	45.3	1553	138	11.3	356.1	22.1
Stenocereus alamosensis	Multiple stems	Stenocereinae	Sonora, MX	29.6798	-110.945	39	1154	119	9.7	356.1	22.1
Stenocereus alamosensis	Multiple stems	Stenocereinae	Sonora, MX	29.6798	-110.945	54.1	2178	162	13.4	356.1	22.1
Stenocereus alamosensis	Multiple stems	Stenocereinae	Sonora, MX	29.6798	-110.945	62.9	2978	190	15.7	356.1	22.1
Stenocereus alamosensis	Multiple stems	Stenocereinae	Sonora, MX	29.6798	-110.945	44.9	1532	137	11.2	356.1	22.1
Stenocereus alamosensis	Multiple stems	Stenocereinae	Sonora, MX	29.6798	-110.945	43.2	1428	133	10.8	356.1	22.1
Stenocereus alamosensis	Multiple stems	Stenocereinae	Sonora, MX	29.6798	-110.945	50.6	1938	154	12.6	356.1	22.1
Stenocereus alamosensis	Multiple stems	Stenocereinae	Sonora, MX	29.6798	-110.945	49.4	1833	149	12.3	356.1	22.1
Stenocereus alamosensis	Multiple stems	Stenocereinae	Sonora, MX	29.6798	-110.945	55.3	2365	171	13.8	356.1	22.1
Stenocereus alamosensis	Multiple stems	Stenocereinae	Sonora, MX	29.6798	-110.945	50.1	1908	153	12.5	356.1	22.1
Stenocereus alamosensis	Multiple stems	Stenocereinae	Sonora, MX	29.6798	-110.945	47.6	1711	144	11.9	356.1	22.1
Stenocereus alamosensis	Multiple stems	Stenocereinae	Sonora, MX	29.6798	-110.945	50.2	1906	153	12.5	356.1	22.1
Stenocereus alamosensis	Multiple stems	Stenocereinae	Sonora, MX	29.6798	-110.945	40.6	1240	123	10.1	356.1	22.1
Stenocereus alamosensis	Multiple stems	Stenocereinae	Sonora, MX	29.6798	-110.945	56.5	2416	172	14.1	356.1	22.1
Stenocereus alamosensis	Multiple stems	Stenocereinae	Sonora, MX	29.6798	-110.945	57.2	2486	174	14.2	356.1	22.1
Stenocereus alamosensis	Multiple stems	Stenocereinae	Sonora, MX	29.6798	-110.945	43.1	1421	132	10.8	356.1	22.1
Stenocereus alamosensis	Multiple stems	Stenocereinae	Sonora, MX	29.6798	-110.945	39.8	1183	120	9.8	356.1	22.1
Stenocereus alamosensis	Multiple stems	Stenocereinae	Sonora, MX	29.6798	-110.945	44.8	1512	136	11.1	356.1	22.1
Stenocereus alamosensis	Multiple stems	Stenocereinae	Sonora, MX	29.6798	-110.945	60.5	2802	186	15.1	356.1	22.1
Stenocereus alamosensis	Multiple stems	Stenocereinae	Sonora, MX	29.6798	-110.945	51.8	2038	158	12.9	356.1	22.1
Stenocereus gumosus	Multiple stems	Stenocereinae	Sonora, MX	29.0427	-112.159	78	4532	235	19.3	135.6	20.5
Stenocereus gumosus	Multiple stems	Stenocereinae	Sonora, MX	29.0427	-112.159	92	6279	276	22.8	135.6	20.5
Stenocereus gumosus	Multiple stems	Stenocereinae	Sonora, MX	29.0427	-112.159	63	2968	190	15.6	135.6	20.5
Stenocereus gumosus	Multiple stems	Stenocereinae	Sonora, MX	29.0427	-112.159	55	2183	163	13.4	135.6	20.5
Stenocereus gumosus	Multiple stems	Stenocereinae	Sonora, MX	29.0427	-112.159	63	2956	189	15.6	135.6	20.5
Stenocereus gumosus	Multiple stems	Stenocereinae	Sonora, MX	29.0427	-112.159	75	4195	226	18.5	135.6	20.5
Stenocereus gumosus	Multiple stems	Stenocereinae	Sonora, MX	29.0427	-112.159	63.4	2990	191	15.7	135.6	20.5
Stenocereus gumosus	Multiple stems	Stenocereinae	Sonora, MX	29.0427	-112.159	79	4655	238	19.5	135.6	20.5
Stenocereus stellatus	Multiple stems	Stenocereinae	Puebla, MX	18.3256	-97.5031	141	15334	435	35.2	464.6	18
Stenocereus stellatus	Multiple stems	Stenocereinae	Puebla, MX	18.3264	-97.503	103	8073	314	25.7	464.6	18
Stenocereus stellatus	Multiple stems	Stenocereinae	Puebla, MX	18.3238	-97.5029	109	9111	335	27.2	464.6	18
Stenocereus stellatus	Multiple stems	Stenocereinae	Puebla, MX	18.3239	-97.5028	111	9496	343	27.7	464.6	18
Stenocereus stellatus	Multiple stems	Stenocereinae	Puebla, MX	18.3239	-97.5029	112	9669	346	28	464.6	18
Stenocereus stellatus	Multiple stems	Stenocereinae	Puebla, MX	18.324	-97.5032	109	9143	336	27.2	464.6	18
Stenocereus stellatus	Multiple stems	Stenocereinae	Puebla, MX	18.3239	-97.5031	115	10058	351	28.7	464.6	18
Stenocereus stellatus	Multiple stems	Stenocereinae	Puebla, MX	18.3235	-97.5034	110	9226	337	27.4	464.6	18
Stenocereus thurberi	Multiple stems	Stenocereinae	Sonora, MX	29.6798	-110.945	92	6449	283	22.8	356.1	22.1
Stenocereus thurberi	Multiple stems	Stenocereinae	Sonora, MX	29.6798	-110.945	76	4402	234	18.8	356.1	22.1
Stenocereus thurberi	Multiple stems	Stenocereinae	Sonora, MX	29.6798	-110.945	92	6461	283	22.8	356.1	22.1
Stenocereus thurberi	Multiple stems	Stenocereinae	Sonora, MX	29.6798	-110.945	116	10268	358	28.7	356.1	22.1
Stenocereus thurberi	Multiple stems	Stenocereinae	Sonora, MX	29.6798	-110.945	89	6049	274	22.1	356.1	22.1
Stenocereus thurberi	Multiple stems	Stenocereinae	Sonora, MX	29.6798	-110.945	101	7794	311	25	356.1	22.1
Stenocereus thurberi	Multiple stems	Stenocereinae	Sonora, MX	29.6798	-110.945	105	8531	326	26.2	356.1	22.1
Stenocereus thurberi	Multiple stems	Stenocereinae	Sonora, MX	29.6798	-110.945	85	5560	263	21.1	356.1	22.1
Stenocereus thurberi	Multiple stems	Stenocereinae	Sonora, MX	29.6798	-110.945	105	8477	324	26.2	356.1	22.1
Stenocereus thurberi	Multiple stems	Stenocereinae	Sonora, MX	29.6798	-110.945	113	9816	349	28.1	356.1	22.1
Stenocereus thurberi	Multiple stems	Stenocereinae	Sonora, MX	29.6798	-110.945	100	7674	308	24.9	356.1	22.1
Stenocereus thurberi	Multiple stems	Stenocereinae	Sonora, MX	29.0427	-112.159	145	16056	448	35.8	135.6	20.5
Stenocereus thurberi	Multiple stems	Stenocereinae	Sonora, MX	29.0427	-112.159	116	10222	358	28.6	135.6	20.5
Stenocereus thurberi	Multiple stems	Stenocereinae	Sonora, MX	29.0427	-112.159	103	8032	318	25.3	135.6	20.5
Stenocereus thurberi	Multiple stems	Stenocereinae	Sonora, MX	29.0427	-112.159	90	6115	279	21.9	135.6	20.5
Stenocereus thurberi	Multiple stems	Stenocereinae	Sonora, MX	29.0427	-112.159	149	17011	460	37	135.6	20.5
Stenocereus thurberi	Multiple stems	Stenocereinae	Sonora, MX	29.0427	-112.159	132	13307	407	32.7	135.6	20.5
Stenocereus thurberi	Multiple stems	Stenocereinae	Sonora, MX	29.0427	-112.159	134	14095	421	33.5	135.6	20.5
Stenocereus thurberi	Multiple stems	Stenocereinae	Sonora, MX	29.0427	-112.159	126	12463	396	31.5	135.6	20.5
Stenocereus thurberi	Multiple stems	Stenocereinae	Sonora, MX	29.0427	-112.159	150	17293	463	37.3	135.6	20.5
Stenocereus thurberi	Multiple stems	Stenocereinae	Sonora, MX	29.0427	-112.159	150.2	17259	463	37.3	135.6	20.5
Stenocereus thurberi	Multiple stems	Stenocereinae	Sonora, MX	29.0427	-112.159	100	7531	307	24.6	135.6	20.5
Stenocereus thurberi	Multiple stems	Stenocereinae	Sonora, MX	29.0427	-112.159	124	11743	381	30.8	135.6	20.5
Stenocereus thurberi	Multiple stems	Stenocereinae	Sonora, MX	29.0427	-112.159	115	10053	354	28.4	135.6	20.5
Stenocereus thurberi	Multiple stems	Stenocereinae	Sonora, MX	29.0427	-112.159	120	10931	369	29.7	135.6	20.5
Stenocereus thurberi	Multiple stems	Stenocereinae	Sonora, MX	29.0427	-112.159	125	11744	385	30.5	135.6	20.5
